# Supplementary material for: A Systematic Review of the Cardiometabolic Benefits of Plant Products Containing Mixed Phenolics and Polyphenols in Postmenopausal Women: Insufficient Evidence for Recommendations to This Specific Population
Source: Nutrients. 2021 Nov 27;13(12):4276. doi: 10.3390/nu13124276 (PMC8707028; doi:10.3390/nu13124276)
Supplement: Supplementary file 1 [file nutrients-13-04276-s001.zip]

Archive with 1 entries (1 files):
- nutrients-1456469-supplementary.pdf
